# Supplementary material for: A spatiotemporal reconstruction of the C. elegans pharyngeal cuticle reveals a structure rich in phase-separating proteins
Source: eLife. 2022 Oct 19;11:e79396. doi: 10.7554/eLife.79396 (PMC9629831; doi:10.7554/eLife.79396)
Supplement: Supplementary file 1. — Note that the data within this table is also available in the Figure 4—source data 1 file so as to put it in context with other data for each gene. Also note that the column indicators below are named after the column in Supplementary File 1. (C) All 78 gene products called out in Figure 4A are shown, along with all 226 genes represented in Figure 4A, in addition to 17 genes that are of special interest (including additional members of the idpp gene class referred to elsewhere in the text). (B) The APPGs that have higher sequence similarity to one another and have more similar temporal expression patterns are described as APPG family (#1) members to distinguish them from more divergent APPGs. (E) The Name Status indicates the 41 new WormBase-approved gene assignments. (H) The indicated hour and degree is with respect to Figure 4A. (J) In some cases, the updated Signal P algorithm will identify a signal peptide when ParaSite did not, as indicated with a ‘no, but likley SS.’ (L) The spatial expression patterns of the indicated clones can be inspected at http://nematode.lab.nig.ac.jp/dbest/srchbyclone.html. A green color indicates confirmation of the expected expression pattern (enriched in pharynx); ‘no signal’ indicates little to no signal anywhere in photo micrographs. In two cases indicated in pink, signal could be observed in the animal, but the pharynx lacked signal. (M, N) The PubMed ID number (PMID) is shown for the publication that provides additional spatial expression information for the gene. The nature of the data is either from a transgene (transg), an antibody (Ab), or is sequence-based (seq). A green color indicates confirmation of the expected expression pattern (enriched in pharynx). [file elife-79396-supp1.xlsx]

## Sheet: Supplemental File 1
							Time of	Fold Enrich.	ParaSite	% of	Y. Kohara	Additional Data	Mutant
		Trivial		Name	Systematic	Part of the	Expression	in Pharynx	Signal Peptide	Residues	mRNA in situ	Supporting Pharynx	Phenotype
		Name	Gene Class	Status	Name	226 Core?	(hour, degrees)	Expression	Prediction	in IDRs	expression pattern	Expression (PMID)	in Pharnx (PMID)
	1	abf-2	not specified in paper	old	C50F2.10	yes	4, 139.86	13.4557	yes	0	not tested	11772394 (transg)	none
	2	abf-5	not specified in paper	old	T22H6.5	yes	8, 351.45	17.4182	yes	32.5581	1106c08	phx enrich. not invest.	none
	3	abf-6	not specified in paper	old	T22H6.7	yes	1, 2.24	133.441	yes	75.8974	not tested	phx enrich. not invest.	none
	4	abu-10	APPG family (#1) member	old	F35A5.3	yes	6, 259.56	44.5805	yes	100	no pictures	15492775 (seq); 28348061 (seq)	none
	5	abu-11	APPG family (#1) member	old	T01D1.6	yes	6, 239.5	34.5634	yes	100	no pictures	15492775 (seq); 25361578 (transg); 21177967 (seq)	18606143 (genetic interactions)
	6	abu-14	APPG family (#1) member	old	ZK1067.7	yes	5, 199.01	57.6875	yes	100	yk1393g06	15492775 (seq); 25361578 (transg); 15375261 (seq)	25361578 (slow dev; phnx cuticle defects); 18606143 (genetic interactions)
	7	abu-15	APPG family (#1) member	old	C03A7.4	yes	6, 262.16	143.771	yes	100	no pictures	15492775 (seq); 25361578 (transg)	25361578 (reduced feeding etc); 18606143 (genetic interactions)
	8	abu-6	APPG family (#1) member	old	C03A7.7	yes	6, 262.7	71.5992	yes	100	yk309c1	15492775 (seq); 25361578 (transg)	25361578 (reduced feeding etc); 18606143 (genetic interactions)
	9	abu-7	APPG family (#1) member	old	C03A7.8	yes	6, 257.07	326.652	yes	100	not tested	15492775 (seq); 25361578 (transg)	25361578 (reduced feeding etc); 18606143 (genetic interactions)
	10	abu-8	APPG family (#1) member	old	C03A7.14	yes	6, 257.99	106.193	yes	100	no pictures	15492775 (seq)	25361578 (reduced feeding etc); 18606143 (genetic interactions)
	11	amx-2	not specified in paper	old	B0019.1	yes	7, 279.22	3.42958	yes	5.8011	334g2	25978500 (transg)	none
	12	appg-1	APPG family (#1) member	new	M02G9.1	yes	4, 166.19	30.0019	yes	100	not tested	17486083 (transg); 17850180 (transg); 20623595 (transg); 15492775 (seq)	17417969 (larval arrest)
	13	appg-2	APPG family (#1) member	new	F07H5.8	yes	5, 205.93	52.0574	yes	93.1737	yk32c6	phx enrich. not invest.	none
	14	B0222.5	not specified in paper	old	B0222.5	yes	8, 319.63	1.77934	yes	8.67209	not tested	phx enrich. not invest.	none
	15	B0238.12	not specified in paper	old	B0238.12	yes	2, 49.48	39.1905	yes	0	808e05	15492775 (seq)	none
	16	B0280.7	not specified in paper	old	B0280.7	yes	4, 152.62	236.448	yes	0	no pictures	22759833 (transg); 15338614 (transg); 17850180 (transg)	none
	17	B0310.6	not specified in paper	old	B0310.6	yes	5, 224.48	24.9657	yes	37.8947	not tested	phx enrich. not invest.	none
	18	B0507.1	no family assignment	old	B0507.1	yes	4, 153.95	5.33836	yes	0	yk373f8	15492775 (seq); 18927627 (transg); 19372275 (transg)	none
	19	bus-19	not specified in paper	old	T07F10.4	yes	4, 177.41	1.84659	yes	0	765d01	phx enrich. not invest.	none
	20	C01G10.15	not specified in paper	old	C01G10.15	yes	8, 350.34	8.15412	yes	0	not tested	28348061 (seq)	none
	21	C05C9.1	not specified in paper	old	C05C9.1	yes	3, 128.38	20.4186	yes	0	not tested	phx enrich. not invest.	none
	22	C05D12.2	not specified in paper	old	C05D12.2	yes	7, 311.73	2.64598	yes	0	28f3 (no pharynx)	phx enrich. not invest.	none
	23	C05E11.7	not specified in paper	old	C05E11.7	yes	3, 109.38	28.0602	yes	61.987	no pictures	phx enrich. not invest.	none
	24	C06G1.2	not specified in paper	old	C06G1.2	yes	4, 164.09	10.3237	yes	60.4396	not tested	15492775 (seq)	none
	25	C09B8.3	not specified in paper	old	C09B8.3	yes	3, 113.32	67.6077	yes	48.7374	not tested	28508060 (proteomics)	none
	26	C15H9.11	not specified in paper	old	C15H9.11	yes	8, 334.8	11.0512	yes	29.661	558a7 (no pharynx)	28348061 (seq)	none
	27	C18E9.7	not specified in paper	old	C18E9.7	yes	5, 182.22	160.209	yes	0	48e3	phx enrich. not invest.	Mitani (lethal)
	28	C23H3.9	not specified in paper	old	C23H3.9	yes	3, 118.45	6.65162	yes	30.6785	495f4	15492775 (seq)	none
	29	C26B2.8	not specified in paper	old	C26B2.8	yes	5, 211.91	27.6614	yes	0	not tested	phx enrich. not invest.	none
	30	C28C12.4	not specified in paper	old	C28C12.4	yes	2, 66.97	3.21968	yes	30.6383	not tested	28348061 (seq)	none
	31	C30A5.10	not specified in paper	old	C30A5.10	yes	4, 151.06	18.9451	yes	40.1288	not tested	phx enrich. not invest.	none
	32	C30G12.1	not specified in paper	old	C30G12.1	yes	3, 125.16	8.36662	yes	34.6154	not tested	15492775 (seq)	none
	33	C32H11.5	not specified in paper	old	C32H11.5	yes	4, 143.52	261.641	yes	20.6186	not tested	15492775 (seq)	none
	34	C34B7.1	not specified in paper	old	C34B7.1	yes	6, 234.39	4.20362	yes	0	716d3 (valve or pm8)	28348061 (seq)	none
	35	C34F6.1	not specified in paper	old	C34F6.1	yes	2, 85.81	29.8663	yes	16.8744	46b12	phx enrich. not invest.	none
	36	C35A5.10	not specified in paper	old	C35A5.10	yes	6, 226.46	17.6206	yes	0	not tested	phx enrich. not invest.	none
	37	C37C3.12	not specified in paper	old	C37C3.12	yes	8, 319.65	14.8196	yes	46.5116	not tested	phx enrich. not invest.	none
	38	C43F9.5	not specified in paper	old	C43F9.5	yes	7, 291.85	16.4865	yes	0	not tested	phx enrich. not invest.	Mitani (lethal)
	39	C45B11.6	not specified in paper	old	C45B11.6	yes	1, 22.27	40.29	yes	0	no pictures	phx enrich. not invest.	none
	40	C45E5.4	not specified in paper	old	C45E5.4	yes	7, 314.37	138.139	yes	22.9412	not tested	28348061 (seq)	none
	41	C46H11.7	not specified in paper	old	C46H11.7	yes	4, 175.59	25.342	yes	36.4017	not tested	phx enrich. not invest.	none
	42	C47E8.9	not specified in paper	old	C47E8.9	yes	4, 153.03	11.5816	yes	0	not tested	phx enrich. not invest.	none
	43	C53B7.3	not specified in paper	old	C53B7.3	yes	8, 326.04	86.123	yes	0	574h1	phx enrich. not invest.	none
	44	cdh-9	not specified in paper	old	F59C12.1	yes	4, 141.62	3.12506	yes	0	no pictures	15492775 (seq)	none
	45	chs-2	Chitin Synthase	old	F48A11.1	no	4, 152.35	48.7984	no	25.1199	yk316g4	16098962 (transg)	16098962 (phx. cut. defect; larval arrest)
	46	cht-1	CHiTinase	old	C04F6.3	yes	3, 116.41	11.6056	yes	16.5316	yk109d2 (no pharynx)	phx enrich. not invest.	none
	47	cht-2	CHiTinase	old	T13H5.3	yes	4, 142.59	178.417	yes	5.27157	yk353g7	phx enrich. not invest.	none
	48	cht-5	CHiTinase	new	C08B6.4	yes	3, 125.71	8.07439	yes	0	yk729c3 (no signal)	phx enrich. not seen	none
	49	cht-6	CHiTinase	new	T05H4.7	no	5, 183.73	29.7261	no	0	not tested	phx enrich. not invest.	none
	50	chtb-1	CHiTin Binding	new	K04H4.2	yes	3, 129.98	20.1824	yes	0	yk48g3	15492775 (seq)	17417969 (larval arrest)
	51	chtb-2	CHiTin Binding	new	F23F12.8	yes	4, 140.28	42.9546	yes	59.4898	not tested	17850180 (transg)	17417969 (larval arrest)
	52	chtb-3	CHiTin Binding	new	T10E10.4	no	6, 235.04	49.2309	no, but likely SS	0	yk23a6 (no signal)	15492775 (seq)	none
	53	chts-1	CHiTosan Synthase	new	F48E3.8	no	4, 139.9	2.44752	no, but likely SS	0	yk272e1 (no signal)	15492775 (seq)	none
	54	clec-21	not specified in paper	old	T07H3.4	yes	4, 179.55	50.2148	yes	0	not tested	phx enrich. not invest.	none
	55	clec-78	not specified in paper	old	F47C12.2	yes	3, 100.02	3.30929	yes	0.939101	not tested	11997343 (transg)	none
	56	crm-1	CRiM homolog	old	B0024.14	yes	1, 23.79	5.85303	yes	5.11111	yk42e12 (no pharynx)	17486083 (transg); 17850180 (transg); 17869238 (transg)	16122351 (molt defect)
	57	cutl-10	not specified in paper	old	Y53H1B.1	yes	8, 338.57	1.85052	yes	28.0397	187h6	phx enrich. not invest.	none
	58	cyn-17	not specified in paper	old	ZC250.1	yes	4, 146.54	30.0372	yes	63.0137	not tested	15492775 (seq)	none
	59	D1044.7	not specified in paper	old	D1044.7	yes	7, 314.56	72.2173	yes	0	383b11 (no signal)	phx enrich. not invest.	none
	60	D1054.9	not specified in paper	old	D1054.9	yes	3, 134.16	37.2192	yes	61.5385	589g2	15492775 (seq)	none
	61	D2096.6	not specified in paper	old	D2096.6	yes	5, 221.4	54.2621	yes	0	206d6	23595631 (transg); 15492775 (seq)	none
	62	dpf-6	not specified in paper	old	F44B9.1	yes	3, 104.34	6.80124	yes	0	88f10	15338614 (transg); 17850180 (transg)	none
	63	E01G6.1	not specified in paper	old	E01G6.1	yes	5, 198.73	109.843	yes	0	30c7	15492775 (seq); 21177967 (seq)	none
	64	eat-2	not specified in paper	old	Y48B6A.4	yes	7, 294.9	32.1415	yes	9.70464	no larval pictures	15020415 (transg)	20805557 (slow growth)
	65	F08D12.2	not specified in paper	old	F08D12.2	yes	7, 297.85	45.5018	yes	0	not tested	phx enrich. not invest.	none
	66	F08D12.3	not specified in paper	old	F08D12.3	yes	8, 350.12	70.8956	yes	0	542a12	phx enrich. not invest.	none
	67	F13B6.1	not specified in paper	old	F13B6.1	yes	3, 129.08	12.574	yes	0	not tested	phx enrich. not invest.	none
	68	F14B4.1	not specified in paper	old	F14B4.1	yes	3, 131.44	1.7221	yes	0	30b10 (no pharynx)	15492775 (seq)	none
	69	F14H12.3	not specified in paper	old	F14H12.3	yes	7, 305.05	14.2781	yes	0	300h6	phx enrich. not invest.	none
	70	F15A4.6	not specified in paper	old	F15A4.6	yes	1, 19.84	214.279	yes	0	703f11	22759833 (transg)	none
	71	F20B10.3	not specified in paper	old	F20B10.3	yes	6, 234.26	49.3899	yes	14.17	not tested	15492775 (seq)	none
	72	F25B3.2	not specified in paper	old	F25B3.2	yes	5, 208.04	16.9408	yes	23.8806	not tested	phx enrich. not invest.	none
	73	F30H5.3	no family assignment	old	F30H5.3	yes	3, 121.07	121.765	yes	0	yk575d4	15492775 (seq)	none
	74	F35A5.2	not specified in paper	old	F35A5.2	yes	8, 345.73	68.6697	yes	0	not tested	phx enrich. not invest.	none
	75	F40E10.5	not specified in paper	old	F40E10.5	yes	4, 165.29	57.7323	yes	30.2817	no pictures	21177967 (seq); 15492775 (seq)	none
	76	F41G3.10	not specified in paper	old	F41G3.10	yes	8, 350.4	123.02	yes	0	no larval pictures	15492775 (seq)	none
	77	F41G3.21	not specified in paper	old	F41G3.21	yes	7, 306.61	59.9496	yes	0	not tested	phx enrich. not invest.	none
	78	F43D2.6	not specified in paper	old	F43D2.6	yes	2, 69.21	1.90429	yes	0	57f6 (no pharynx)	phx enrich. not invest.	none
	79	F49E10.2	not specified in paper	old	F49E10.2	yes	3, 114.8	118.74	yes	25.3165	94b9	15492775 (seq)	none
	80	F52A8.3	not specified in paper	old	F52A8.3	yes	6, 231.45	45.1164	yes	0	578b12 (no signal)	phx enrich. not invest.	none
	81	F52G3.5	not specified in paper	old	F52G3.5	yes	4, 153.14	78.3917	yes	65.285	392b11 (non-specific)	phx enrich. not invest.	none
	82	F54F11.1	not specified in paper	old	F54F11.1	yes	4, 140.02	10.1306	yes	0	479h12	2759833 (transg)	none
	83	F56B6.6	not specified in paper	old	F56B6.6	yes	6, 260.25	18.1553	yes	0	not tested	16480708 (tansg); 21177967 (seq)	none
	84	F56D2.3	not specified in paper	old	F56D2.3	yes	3, 109.15	67.7378	yes	0	175b7	28348061 (seq); 15492775 (seq)	none
	85	feh-1	FE65 Homolog	old	Y54F10AM.2	no	6, 249.26	6.61455	no, but likely SS	37.9688	yk23f9	11896189 (transg); 21177967 (seq)	11896189 (larval arrest); this work (phx cut defect)
	86	fipr-1	FIP (Fungus-Induced Protein) Related	old	F23H12.8	yes	8, 336.44	17.5727	yes	61.3333	yk608e5	phx enrich. not invest.	11231151 (larval arrest)
	87	fipr-10	FIP Related	old	C50H2.12	yes	7, 311.1	24.2933	yes	0	not tested	phx enrich. not invest.	none
	88	fipr-11	FIP Related	old	C50H2.10	yes	7, 295.48	6.67902	yes	0	not tested	phx enrich. not invest.	none
	89	fipr-2	FIP Related	old	F23H12.9	yes	8, 328.42	114.071	yes	0	not tested	phx enrich. not invest.	none
	90	fipr-4	FIP Related	old	C12D8.14	yes	7, 296.78	100.647	yes	0	not tested	this work	none
	91	fipr-6	FIP Related	old	C12D8.17	yes	7, 290.4	96.0448	yes	0	not tested	phx enrich. not invest.	none
	92	fipr-7	FIP Related	old	C12D8.16	yes	7, 311.67	69.7398	yes	0	not tested	phx enrich. not invest.	none
	93	fipr-9	FIP Related	old	C12D8.19	yes	7, 308.24	91.4323	yes	0	not tested	phx enrich. not invest.	none
	94	gpx-3	not specified in paper	old	C11E4.2	yes	8, 322.26	43.7755	yes	0	not tested	phx enrich. not invest.	none
	95	grl-6	not specified in paper	old	K10C2.5	yes	6, 252.4	1.7356	yes	70	not tested	phx enrich. not seen	none
	96	H01G02.1	not specified in paper	old	H01G02.1	yes	6, 269.02	12.6191	yes	0	not tested	21177967 (seq)	none
	97	hpo-26	not specified in paper	old	F46E10.11	yes	8, 330.03	17.9085	yes	19.1011	552c7	phx enrich. not invest.	12529635 (RNAi-larval lethality, slow growth)
	98	idpa-1	IDP family A	new	T20B6.3	yes	4, 173.38	46.466	yes	100	not tested	phx enrich. not invest.	none
	99	idpa-2	IDP family A	new	F07H5.6	yes	5, 205.82	60.7916	yes	82.3529	not tested	15492775 (seq)	none
	100	idpa-3	IDP family A	new	R07E3.2	yes	5, 211.66	2.36674	yes	90.9091	not tested	15492775 (seq); this work	this work (phx cut defect)
	101	idpb-1	IDP family B	new	C04G6.10	yes	5, 213.58	12.3303	yes	100	yk120a8	20623595 (transg)	none
	102	idpb-2	IDP family B	new	C27A2.5	yes	6, 225.53	6.57894	yes	96.2766	not tested	15492775 (seq)	none
	103	idpb-3	IDP family B	new	C04G6.7	yes	6, 227.77	29.7542	yes	100	no pictures	21177967 (seq); this work	none
	104	idpb-4	IDP family B	new	T01B7.8	yes	6, 230.55	47.0666	yes	100	not tested	15492775 (seq)	none
	105	idpb-5	IDP family B	new	R13H4.8	yes	6, 232.65	17.0645	yes	73.5849	not tested	phx enrich. not invest.	none
	106	idpc-1	IDP family C	new	Y47D3B.6	yes	5, 215.31	104.962	yes	0	yk529d4	21177967 (seq); this work	none
	107	idpc-2	IDP family C	new	F41E6.11	yes	6, 227.66	182.852	yes	100	no pictures	phx enrich. not invest.	none
	108	idpc-3	IDP family C	new	T06E4.12	yes	6, 233	142.299	yes	100	yk170a1	phx enrich. not invest.	none
	109	idpc-4	IDP family C	new	T06E4.14	yes	6, 234.13	124.45	yes	100	not tested	21177967 (seq)	none
	110	idpc-5	IDP family C	new	T06E4.8	yes	6, 235.78	311.717	yes	87.9397	yk577d12	15492775 (seq)	none
	111	idpc-6	IDP family C	new	T06E4.9	yes	6, 240.27	163.896	yes	86.3388	not tested	15492775 (seq)	none
	112	idpc-7	IDP family C	new	T06E4.10	yes	6, 252.76	115.863	yes	57.2222	not tested	phx enrich. not invest.	none
	113	idpp-1	IDP enriched in Pharyx	new	T17H7.1	yes	2, 71.68	145.427	yes	82.1114	yk815d04	17486083 (transg); 17850180 (transg)	none
	114	idpp-10	IDP enriched in Pharyx	new	D1007.13	no	6, 225.72	71.0557	no, but likely SS	100	not tested	phx enrich. not invest.	none
	115	idpp-11	IDP enriched in Pharyx	new	C54D2.1	yes	6, 244.79	226.877	yes	84.7938	not tested	phx enrich. not invest.	none
	116	idpp-12	IDP enriched in Pharyx	new	W08E12.3	yes	6, 248.66	19.0271	yes	100	yk720c3	30444224 (transg); 15492775 (seq); 17486083 (transg)	none
	117	idpp-13	IDP enriched in Pharyx	new	F23H11.6	yes	6, 254.39	19.6496	yes	100	not tested	phx enrich. not invest.	none
	118	idpp-14	IDP enriched in Pharyx	new	C30F2.3	yes	7, 307.16	36.9519	yes	85.6079	yk253g10	28348061 (seq)	none
	119	idpp-15	IDP enriched in Pharyx	new	ZC21.3	no	8, 338.72	48.7389	no, but likely SS	100	yk1099h07	7581455 (transg)	none
	120	idpp-16	IDP enriched in Pharyx	new	F35B12.3	yes	8, 356.99	67.9818	yes	100	not tested	phx enrich. not invest.	none
	121	idpp-2	IDP enriched in Pharyx	new	B0348.5	yes	4, 138.26	6.5805	yes	94.7368	not tested	phx enrich. not invest.	none
	122	idpp-3	IDP enriched in Pharyx	new	F45B8.3	yes	4, 168.04	385.564	yes	92.1162	yk663a1	phx enrich. not invest.	none
	123	idpp-4	IDP enriched in Pharyx	new	M02G9.2	yes	5, 192.63	7.27531	yes	85.1759	not tested	phx enrich. not invest.	none
	124	idpp-5	IDP enriched in Pharyx	new	F35A5.4	yes	5, 197.02	45.0613	yes	100	no pictures	11997343 (transg)	none
	125	idpp-6	IDP enriched in Pharyx	new	H22K11.3	yes	5, 199.38	71.3936	yes	100	not tested	phx enrich. not invest.	none
	126	idpp-7	IDP enriched in Pharyx	new	T23F6.1	yes	5, 206.74	10.4414	yes	86.875	no pictures	phx enrich. not invest.	none
	127	idpp-8	IDP enriched in Pharyx	new	M02G9.3	yes	5, 216.79	41.8883	yes	100	not tested	phx enrich. not invest.	none
	128	idpp-9	IDP enriched in Pharyx	new	T22B2.6	yes	5, 220.54	16.58	yes	79.1262	not tested	phx enrich. not invest.	none
	129	itm-2	InTegral Membrane protein 2 family member	new	C25F6.7	no	3, 110.42	8.11969	no	34.8534	yk82b10	28348061 (seq)	none
	130	K01C8.2	not specified in paper	old	K01C8.2	yes	4, 150.49	10.6473	yes	0	not tested	15492775 (seq)	none
	131	K10D3.4	not specified in paper	old	K10D3.4	yes	2, 76.44	2.70341	yes	0	538e 10	15492775 (seq)	none
	132	lact-7	not specified in paper	old	C40H5.4	yes	5, 214.04	19.6655	yes	6.06436	not tested	phx enrich. not invest.	none
	133	lgc-11	not specified in paper	old	F48E3.7	yes	7, 308	31.8929	yes	0	not tested	phx enrich. not invest.	none
	134	lgc-27	not specified in paper	old	Y74E4A.1	yes	4, 146.63	2.01815	yes	8.23529	773h10 (non-specific)	phx enrich. not invest.	none
	135	lgx-1	Lin-12 and Glp-1 X-hybrid.	old	C54G7.3	yes	4, 150.65	26.0191	yes	0	yk208c10	phx enrich. not invest.	22808160 (dev delay)
	136	lron-1	not specified in paper	old	C44H4.1	yes	3, 130.56	18.7955	yes	15.6507	774b05 (no signal)	15492775 (seq); 11823633 (transg); 22138642 (transg)	none
	137	lron-2	not specified in paper	old	ZK682.5	yes	5, 220.45	46.9023	yes	0	no pictures	22138642 (transg); 15492775 (seq)	none
	138	lrpc-1	LRP10-like Chitin binder	new	M03E7.4	yes	5, 188.23	53.5672	yes	6.64207	not tested	15492775 (seq)	this work (phx cut defect)
	139	lrx-1	LRP X(cross)-hybridizing	old	T04H1.6	yes	4, 166.4	52.097	yes	31.7935	not tested	15492775 (seq)	none
	140	M01H9.5	not specified in paper	old	M01H9.5	yes	6, 225.34	8.14517	yes	38	not tested	phx enrich. not invest.	none
	141	M110.9	not specified in paper	old	M110.9	yes	5, 186.16	61.8315	yes	0	not tested	phx enrich. not invest.	none
	142	M153.3	not specified in paper	old	M153.3	yes	5, 200.47	463.041	yes	0	117f4 (no signal)	15492775 (seq)	none
	143	M163.8	not specified in paper	old	M163.8	yes	8, 343.31	26.415	yes	0	not tested	phx enrich. not invest.	none
	144	myo-1	MYOsin heavy chain	old	R06C7.10	no	8, 325.74	13.1245	no	0	yk409g2	3320053 (Ab); 21177967 (seq)	16049479 (larval arrest)
	145	myo-2	MYOsin heavy chain	old	T18D3.4	no	7, 301.02	15.2648	no	2.36261	yk127b7	3320053 (Ab); 7925019 (transg); 17486083 (transg)	none
	146	myo-5	MYOsin heavy chain	old	F58G4.1	no	7, 276.65	17.4996	no	2.9382	yk310a4	17486083 (transg); 15492775 (seq); 17850180 (transg);	none
	147	nas-1	not specified in paper	old	F45G2.1	yes	6, 259.22	98.1555	yes	0	not tested	20109220 (transg); 17850180 (transg)	none
	148	nas-12	not specified in paper	old	C24F3.3	yes	5, 209.68	35.8816	yes	0	not tested	2759833 (transg)	none
	149	nas-14	not specified in paper	old	F09E8.6	yes	4, 162.71	108.271	yes	24.0557	not tested	20109220 (transg); 17850180 (transg)	none
	150	nas-15	not specified in paper	old	T04G9.2	yes	4, 146.88	99.0068	yes	27.4956	366f6	20109220 (transg)	none
	151	nas-25	not specified in paper	old	F46C5.3	no	8, 322.18	35.1485	no, but likely SS	8.27068	701a10 (pharynx-intestinal valve)	20109220 (transg); 17850180 (transg)	Mitani (lethal)
	152	nas-4	not specified in paper	old	C05D11.6	yes	2, 79.69	7.27196	yes	10.4762	no pictures	17244357 (transg); 14653817 (transg); 20109220 (transg)	none
	153	nas-5	not specified in paper	old	T23H4.3	yes	7, 297.88	6.27073	yes	0	41h1 (no pharynx)	20109220 (transg)	none
	154	nas-6	Nematode AStacin protease	old	4R79.1	yes	4, 164.44	69.4306	yes	0	not tested	20109220 (transg)	this work; 20109220 (phx cuticle)
	155	ncx-8	not specified in paper	old	C13D9.7	yes	1, 19.29	87.5588	yes	14.7937	873b08	23893482 (transg)	none
	156	nep-1	NEPrilysin metallopeptidase	old	ZK20.6	yes	4, 143.47	9.05481	yes	8.09019	yk4e1	16081104 (transg)	none
	157	nep-12	NEPrilysin metallopeptidase	old	F26G1.6	no	3, 134.42	21.3075	no	11.8529	yk844g05	15492775 (seq)	none
	158	nspb-10	NSPB family member	old	C01G12.6	yes	7, 274.37	72.6684	yes	0	not tested	phx enrich. not invest.	none
	159	nspb-11	NSPB family member	old	F35C5.10	yes	7, 272.04	92.0429	yes	0	not tested	phx enrich. not invest.	none
	160	nspb-12	NSPB family member	old	F09F7.8	yes	7, 273.82	205.142	yes	0	not tested	15492775 (seq); 28348061 (seq); this work	none
	161	nspb-6	NSPB family member	old	H04M03.2	yes	7, 284.44	29.459	yes	0	not tested	phx enrich. not invest.	none
	162	nspb-8	NSPB family member	old	C01G12.10	yes	7, 274.95	109.375	yes	0	not tested	phx enrich. not invest.	none
	163	ora-1	not specified in paper	old	F57H12.3	yes	5, 184.18	43.8254	yes	16.1137	not tested	phx enrich. not invest.	none
	164	phat-1	not specified in paper	old	C46H11.8	yes	4, 171.42	55.0438	yes	23.4694	not tested	15492775 (seq); 22759833 (transg)	none
	165	phat-2	not specified in paper	old	C46H11.9	yes	5, 190.5	372.069	yes	14.0562	545d2	2759833 (transg); 15492775 (seq)	none
	166	phat-3	not specified in paper	old	C49G7.4	yes	1, 10.1	173.303	yes	0	not tested	15492775 (seq); 22759833 (transg)	none
	167	phat-4	PHAryngeal gland Toxin-rel.	old	T05B4.3	yes	5, 209.14	217.193	yes	0	yk543d1	15492775 (seq)	none
	168	phat-5	not specified in paper	old	T05B4.11	yes	6, 229.32	75.3218	yes	0	472f4	2759833 (transg); 15492775 (seq)	none
	169	phg-1	not specified in paper	old	F27E5.4	yes	4, 152.02	44.5871	yes	20.1754	not tested	11955608 (transg)	none
	170	piit-1	not specified in paper	old	F35B12.4	yes	7, 280.9	156.524	yes	0	not tested	phx enrich. not invest.	none
	171	pqn-10	APPG family (#1) member	old	C09E7.2	yes	4, 160.21	85.2606	yes	51.2255	not tested	phx enrich. not invest.	none
	172	pqn-13	APPG family (#1) member	old	C14C11.8	yes	4, 159.86	54.2911	yes	97.5794	yk376c2	15492775 (seq)	none
	173	pqn-26	APPG family member	old	DY3.5	yes	4, 167.35	35.5422	yes	86.5964	not tested	15492775 (seq)	none
	174	pqn-29	APPG family member	old	F10F2.9	yes	5, 201.54	14.4147	yes	86.3388	not tested	15492775 (seq)	none
	175	pqn-31	APPG family (#1) member	old	F21C10.8	yes	8, 324.69	48.5677	yes	100	yk735h3	28348061 (seq)	none
	176	pqn-36	APPG family (#1) member	old	F39D8.1	no	6, 259.71	61.6259	no, but likely SS	98.3069	yk50g10	phx enrich. not invest.	none
	177	pqn-54	APPG family (#1) member	old	R09B5.5	yes	6, 242.67	34.149	yes	96.6495	not tested	15492775 (seq)	18606143 (genetic interactions)
	178	pqn-60	not specified in paper	old	R11G11.7	yes	1, 4.21	218.083	yes	0	not tested	15492775 (seq)	none
	179	pqn-63	APPG family (#1) member	old	T06E4.11	yes	5, 223.06	276.841	yes	91.6844	not tested	15492775 (seq)	none
	180	pqn-67	not specified in paper	old	T16G1.1	yes	4, 172.52	13.4064	yes	73.0935	not tested	15492775 (seq); 17850180 (transg)	none
	181	pqn-71	APPG family (#1) member	old	T23F1.6	yes	7, 274.96	85.1841	yes	100	no pictures	15492775 (seq); 28348061 (seq)	none
	182	pqn-74	amyloid-chitin linker	old	W02A2.3	yes	6, 232.47	114.976	yes	0	yk506f12	phx enrich. not invest.	none
	183	pqn-75	not specified in paper	old	W03D2.1	yes	8, 345.44	28.5787	yes	92.0223	yk520f8	28916707 (transg); 11997343 (transg)	none
	184	pqn-94	APPG family (#1) member	old	ZC15.8	yes	8, 316.05	60.9579	yes	69.7248	yk172g6 (non-specific)	21177967 (seq)	none
	185	R01E6.2	not specified in paper	old	R01E6.2	yes	4, 157.88	3.31501	yes	0	not tested	phx enrich. not invest.	none
	186	R02F11.1	no family assignment	old	R02F11.1	yes	4, 160.13	47.6941	yes	21.0227	yk597d1	15492775 (seq)	none
	187	R03C1.1	not specified in paper	old	R03C1.1	yes	6, 248.22	237.957	yes	38.0062	not tested	15492775 (seq)	none
	188	R05G6.9	not specified in paper	old	R05G6.9	yes	3, 119.42	27.1515	yes	0	no pictures	phx enrich. not invest.	none
	189	R06F6.7	not specified in paper	old	R06F6.7	yes	1, 31.75	15.3444	yes	58.3333	not tested	phx enrich. not invest.	none
	190	R09E10.5	not specified in paper	old	R09E10.5	yes	4, 144.18	19.5411	yes	6.19346	not tested	15492775 (seq)	none
	191	R11.2	not specified in paper	old	R11.2	yes	6, 263.93	2.2262	yes	0	not tested	phx enrich. not invest.	none
	192	R11G11.6	not specified in paper	old	R11G11.6	yes	4, 149.19	52.397	yes	0	not tested	21177967 (seq)	none
	193	scl-10	not specified in paper	old	F49E11.5	yes	3, 99.37	312.408	yes	0	not tested	phx enrich. not invest.	none
	194	scl-5	not specified in paper	old	C39E9.2	yes	2, 51.32	11.3252	yes	0	552h7	28348061 (seq)	none
	195	scl-6	not specified in paper	old	C39E9.4	yes	1, 20.13	147.539	yes	0	not tested	phx enrich. not invest.	none
	196	T03D8.6	not specified in paper	old	T03D8.6	yes	3, 122.2	2.51673	yes	0	835f09	phx enrich. not invest.	none
	197	T06G6.12	not specified in paper	old	T06G6.12	yes	5, 197.78	4.04715	yes	0	not tested	phx enrich. not invest.	none
	198	T10H10.2	not specified in paper	old	T10H10.2	yes	3, 109.79	2.38944	yes	0	787g04 (no signal)	phx enrich. not invest.	none
	199	T12E12.6	not specified in paper	old	T12E12.6	yes	2, 68.42	6.33956	yes	0	no pictures	phx enrich. not invest.	none
	200	T14E8.4	not specified in paper	old	T14E8.4	yes	5, 186.95	58.5345	yes	42.3301	not tested	phx enrich. not invest.	none
	201	T21D12.12	not specified in paper	old	T21D12.12	yes	7, 311.8	3.65422	yes	0	no larval pictures	phx enrich. not invest.	none
	202	T22B11.4	not specified in paper	old	T22B11.4	yes	8, 318.76	5.43556	yes	33.0922	863a06	22759833 (transg);15492775 (seq)	none
	203	T25E4.1	not specified in paper	old	T25E4.1	yes	6, 230.73	96.7937	yes	43.29	389d10	21177967 (seq)	none
	204	T27E4.5	not specified in paper	old	T27E4.5	yes	4, 157.29	23.2792	yes	17.8404	not tested	phx enrich. not invest.	none
	205	T28C12.6	not specified in paper	old	T28C12.6	yes	6, 225.59	169.058	yes	12.1094	not tested	15492775 (seq)	none
	206	tnc-2	TropoNin C	old	ZK673.7	no	8, 337.49	8.85305	no	0	yk172g6 (no signal)	15492775 (seq); 28508060 (seq)	17417969 (larval arrest)
	207	tni-4	TropoNin I	old	W03F8.1	no	8, 318.93	24.447	no	51.5464	yk328a10	15743415 (transg); 21177967 (seq)	15743415 (pumping reduced/absent)
	208	tnt-4	TropoNin T	old	T08B1.2	no	7, 307.11	17.6966	no	66.2824	no pictures	15492775 (seq)	15791247 (larval arrest)
	209	ttr-21	not specified in paper	old	F09F3.6	yes	8, 321.13	129.611	yes	0	no pictures	15492775 (seq); 21177967 (seq)	none
	210	ttr-22	not specified in paper	old	T04H1.3	yes	8, 338.38	184.416	yes	0	not tested	phx enrich. not invest.	none
	211	ttr-23	not specified in paper	old	T21C9.8	yes	8, 354.97	4.82034	yes	0	not tested	21177967 (seq)	none
	212	ttr-26	not specified in paper	old	Y51A2D.11	yes	1, 17.94	94.9157	yes	0	no larval pictures	15492775 (seq)	none
	213	ttr-27	not specified in paper	old	R90.2	yes	8, 335.57	136.38	yes	0	no larval pictures	phx enrich. not invest.	none
	214	ttr-28	not specified in paper	old	R90.3	yes	2, 50.57	285.943	yes	0	not tested	phx enrich. not invest.	none
	215	ttr-29	not specified in paper	old	R90.4	yes	8, 354.49	34.1112	yes	0	not tested	phx enrich. not invest.	none
	216	ttr-33	not specified in paper	old	C37C3.13	yes	7, 277.06	8.94147	yes	0	not tested	29346382 (transg)	none
	217	ugt-24	not specified in paper	old	C49A9.8	yes	1, 20.36	1.76581	yes	0	no pictures	28348061 (seq)	none
	218	W03F8.6	not specified in paper	old	W03F8.6	yes	7, 277.52	38.9586	yes	0	not tested	15492775 (seq); 11997343 (transg)	none
	219	W08E12.2	not specified in paper	old	W08E12.2	yes	6, 247.1	35.7765	yes	65	not tested	phx enrich. not invest.	none
	220	Y110A2AL.9	not specified in paper	old	Y110A2AL.9	yes	1, 23.93	14.1548	yes	0	380g1	28348061 (seq)	none
	221	Y41C4A.8	not specified in paper	old	Y41C4A.8	yes	4, 147.95	1.63974	yes	0	314b3 (no signal)	phx enrich. not invest.	none
	222	Y43F8B.3	not specified in paper	old	Y43F8B.3	yes	4, 156.83	8.89678	yes	0	496h7	phx enrich. not invest.	Mitani (lethal)
	223	Y45F10D.2	not specified in paper	old	Y45F10D.2	yes	8, 330.64	186.636	yes	43.5754	not tested	phx enrich. not invest.	none
	224	Y45F3A.8	not specified in paper	old	Y45F3A.8	yes	4, 150.19	26.6078	yes	50.2475	no pictures	phx enrich. not invest.	none
	225	Y49A3A.4	not specified in paper	old	Y49A3A.4	yes	4, 140.92	2.61791	yes	0	not tested	phx enrich. not invest.	none
	226	Y50E8A.5	not specified in paper	old	Y50E8A.5	yes	1, 17.93	28.5234	yes	0	not tested	15492775 (seq)	none
	227	Y53F4B.20	not specified in paper	old	Y53F4B.20	yes	3, 111.2	1.97942	yes	0	569c3 (no signal)	28348061 (seq)	none
	228	Y55F3BR.2	not specified in paper	old	Y55F3BR.2	yes	3, 93.74	2.72463	yes	0	not tested	28348061 (seq)	none
	229	Y59C2A.1	not specified in paper	old	Y59C2A.1	yes	6, 264.78	3.48011	yes	0	136f12	phx enrich. not invest.	none
	230	Y61A9LA.7	not specified in paper	old	Y61A9LA.7	yes	4, 148.2	6.76974	yes	0	not tested	phx enrich. not invest.	none
	231	Y62F5A.9	not specified in paper	old	Y62F5A.9	yes	3, 118.96	21.136	yes	0	no larval pictures	22759833 (transg)	none
	232	Y73F4A.2	not specified in paper	old	Y73F4A.2	yes	8, 323.47	143.544	yes	0	not tested	15492775 (seq); 17486083 (seq)	none
	233	Y73F4A.3	not specified in paper	old	Y73F4A.3	yes	8, 342.39	138.862	yes	0	no larval pictures	phx enrich. not invest.	none
	234	Y75B7AR.1	not specified in paper	old	Y75B7AR.1	yes	3, 127.04	80.5255	yes	21.2329	no pictures	17486083 (seq)	none
	235	ZC334.7	not specified in paper	old	ZC334.7	yes	4, 179.96	7.07831	yes	38.5714	not tested	phx enrich. not invest.	none
	236	ZC84.1	not specified in paper	old	ZC84.1	yes	3, 133.25	27.7429	yes	0	no pictures	phx enrich. not invest.	none
	237	ZC84.6	not specified in paper	old	ZC84.6	yes	2, 77.54	11.8681	yes	2.21328	27e7 (non-specific)	phx enrich. not invest.	none
	238	ZK262.2	not specified in paper	old	ZK262.2	yes	8, 327.26	98.3639	yes	0	665a6	11997343 (transg0	none
	239	ZK287.4	not specified in paper	old	ZK287.4	yes	4, 137.58	15.8864	yes	14.2412	not tested	phx enrich. not invest.	none
	240	ZK470.6	not specified in paper	old	ZK470.6	yes	4, 172.52	91.7961	yes	0	not tested	28348061 (seq)	none
	241	ZK596.1	not specified in paper	old	ZK596.1	yes	2, 85.61	208.578	yes	34.8548	202h8	22759833 (transg)	none
	242	ZK662.2	not specified in paper	old	ZK662.2	yes	5, 200.38	231.718	yes	0	444f2	15492775 (seq)	none
	243	ZK863.8	not specified in paper	old	ZK863.8	yes	7, 304.32	10.7405	yes	0	not tested	phx enrich. not invest.	none
	226.5
