# Supplementary material for: A spatiotemporal reconstruction of the C. elegans pharyngeal cuticle reveals a structure rich in phase-separating proteins
Source: eLife. 2022 Oct 19;11:e79396. doi: 10.7554/eLife.79396 (PMC9629831; doi:10.7554/eLife.79396)
Supplement: Supplementary file 2. — The data is extracted from the data presented in Figure 10B. [file elife-79396-supp2.xlsx]

## Sheet: Supplementary File 2
	gene		time		arcade		e epithelium		mc1		mc2		mc3		pm1		pm3-4		pm5-pm8		trans pm6-7 (early)		trans pm6-7 (late)		gland
	fipr-1		336.44		0		0		0.708603		0.109988		0		0		0.0863572		0.80916		0		0		0.0469758
	fipr-2		328.42		2.25431		1.28796		1.1205		0.597701		0.0284264		0.0201558		1.36933		0.523707		0		0		0.0506294
	fipr-7		311.67		1.42474		0.864262		0.867461		0		0		0		0.321004		0.195761		0		0		0
	fipr-10		311.1		0.11368		0.0169242		0.214569		0		0		0		0.0475662		0.151249		0		0		0
	fipr-9		308.24		0.105487		0.0762069		0		0		0		0		0		0.0970677		0.0215274		0		0
	fipr-4		296.78		2.21605		1.47908		1.71564		0.0423399		0		0.015419		1.08424		0.3388		0.057146		0.0717592		0
	fipr-11		295.48		0.0374439		0.0289866		0.083488		0		0		0		0.040962		0.0761715		0		0		0
	fipr-6		290.4		0.515038		0.590138		0.626174		0.0414556		0		0		0.44082		0.228991		0.0963162		0		0
	nspb-6		284.44		0.533588		0.309223		0.162312		0.106578		0		0		0.0825381		0.17468		0.00711593		0		0
	nspb-8		274.95		0.243559		0.47419		0.350756		0.0379906		0		0		0.107117		0.0196762		0		0		0.0252072
	nspb-10		274.37		0.204635		0.25602		0.181728		0.0511598		0.00549037		0		0		0.027642		0		0		0
	nspb-12		273.82		2.21344		2.33917		1.12794		0.035856		0		0.050414		1.48298		0.174315		0.0926589		0.139443		0.0655552
	nspb-11		272.04		0.677893		1.55898		0.902561		0.110281		0		0.015419		0.274631		0		0		0.0804956		0
	pqn-71		274.96		0		0		0.0594273		1.87038		0		0		0		0.323689		0		0		0
	abu-6		262.7		0.00624935		0.349643		0.203672		0.269153		0		0		0		0.115683		0.00825621		0.0157067		0
	abu-15		262.16		0.123408		1.5408		0.906951		0.912133		0		0		0		0.560481		0.291662		0.0911609		0
	abu-10		259.56		0.0823997		1.14343		0.939756		1.54642		0		0.00917661		0.384444		0.534681		0.130264		0.142956		0.0506294
	abu-8		257.99		1.10129		4.69385		2.00685		2.39032		0.00941633		0.0413205		0.753221		1.36847		1.10598		1.83691		0.0418107
	abu-7		257.07		0.0200475		0.392041		0.200452		0.54002		0		0		0		0.22136		0.0529475		0.0403082		0
	pqn-54		242.67		0		0.0317461		0.0381383		0.0759996		0.0241932		0		0		0.653407		0.751012		0		0
	abu-11		239.5		0		0.0694923		0.160249		1.89808		0.0160591		0		0		0.447663		0		0.108205		0
	appg-2		206		0.0134841		0.763053		0.0209264		0.289067		0.602975		1.34015		0		0		0.663732		1.87492		0.0104073
	abu-14		199		1.91612		3.31685		0.322292		2.92553		2.25322		1.43978		0.174935		0.684396		2.62214		2.17283		0.0343277
	appg-1		166		0.590217		1.02614		0		0.0913594		1.35658		0.0542191		0		0.0302376		1.10013		0.0408937		0.0174748
	pqn-13		160		0.0801719		1.20337		0		0.485802		2.21299		0.479309		0		0.00907914		0.955889		0.0528167		0
	idpc-7		252.76		1.2662		3.5422		1.53041		1.73232		0.0772217		0.0749546		0.871319		0.89173		1.1999		2.28477		0
	idpc-6		240.27		1.26083		2.79151		0.440992		0.475758		0.145452		0.0504342		0.133036		0.224981		0.659651		2.34947		0.0104073
	idpc-5		235.78		1.98092		2.54519		0.0651176		0.938912		0.203464		0		0		0.195078		0.294052		2.71986		0
	idpc-4		234.13		2.00857		4.02857		0.58314		1.69364		0.227265		0.015419		0.297093		0.447274		0.956895		3.50565		0.0104073
	idpc-3		233		2.60237		4.65646		0.897767		1.22237		0.931905		0.02528		0.328864		0.500295		2.18996		4.31901		0.0245485
	idpc-2		227.66		2.80251		2.19219		0.286291		0.0573516		0.318382		0.644833		0.211303		0.305091		2.8978		2.38059		0
	idpc-1		215.31		2.9899		4.98962		1.23917		1.59375		1.13566		0.45511		0.524431		0.829908		3.23026		4.02631		0.053066
	idpb-5		232.65		0		0		0		0		0		0		0		0.00294158		1.80311		0		0
	idpb-4		230.55		0		0		0		0		0		0		0		0		2.0253		0		0
	idpb-3		227.77		0		0		0		0		0		0		0		0		1.57061		0		0
	idpb-2		225.53		0		0		0		0		0		0		0		0		1.63164		0		0
	idpb-1		213.58		0		0		0		0		0		0		0		0		0.818908		0		0
	idpa-3		211.66		0		0.037955		0		0.280548		0.173722		0		0		0.490386		2.52394		0		0.05687
	idpa-2		206		0.703147		0.0618967		0		0		0		0		0		0		0		0		0
	idpa-1		173.38		0		0		0		0		0.0228391		0		0		0.112862		2.06207		0		0
